# Supplementary material for: Development of an Effective Sonotrode Based Extraction Technique for the Recovery of Phenolic Compounds with Antioxidant Activities in Cherimoya Leaves
Source: Plants (Basel). 2022 Aug 4;11(15):2034. doi: 10.3390/plants11152034 (PMC9370491; doi:10.3390/plants11152034)
Supplement: Supplementary file 1 [file plants-11-02034-s001.zip]

Archive with 1 entries (1 files):
- plants-1837686-supplementary.pdf
